# Supplementary material for: A Versatile Open-Source Printhead for Low-Cost 3D Microextrusion-Based Bioprinting
Source: Polymers (Basel). 2020 Oct 13;12(10):2346. doi: 10.3390/polym12102346 (PMC7602012; doi:10.3390/polym12102346)
Supplement: Supplementary file 1 [file polymers-12-02346-s001.zip]

Archive with 41 entries (36 files):
- polymers-972570-supplementary/
- polymers-972570-supplementary/.DS_Store
- __MACOSX/
- __MACOSX/polymers-972570-supplementary/
- __MACOSX/polymers-972570-supplementary/._.DS_Store
- polymers-972570-supplementary/Supporting Info/
- polymers-972570-supplementary/Supporting Info/.DS_Store
- __MACOSX/polymers-972570-supplementary/Supporting Info/
- __MACOSX/polymers-972570-supplementary/Supporting Info/._.DS_Store
- polymers-972570-supplementary/Supporting Info/figS1.jpg
- __MACOSX/polymers-972570-supplementary/Supporting Info/._figS1.jpg
- polymers-972570-supplementary/Supporting Info/figS2.jpg
- __MACOSX/polymers-972570-supplementary/Supporting Info/._figS2.jpg
- polymers-972570-supplementary/Supporting Info/figS3.jpg
- __MACOSX/polymers-972570-supplementary/Supporting Info/._figS3.jpg
- polymers-972570-supplementary/Supporting Info/figS4.jpg
- __MACOSX/polymers-972570-supplementary/Supporting Info/._figS4.jpg
- polymers-972570-supplementary/Supporting Info/figS5.jpg
- __MACOSX/polymers-972570-supplementary/Supporting Info/._figS5.jpg
- polymers-972570-supplementary/Supporting Info/figS6.jpg
- __MACOSX/polymers-972570-supplementary/Supporting Info/._figS6.jpg
- polymers-972570-supplementary/Supporting Info/figS7.jpg
- __MACOSX/polymers-972570-supplementary/Supporting Info/._figS7.jpg
- polymers-972570-supplementary/Supporting Info/Icon
- __MACOSX/polymers-972570-supplementary/Supporting Info/._Icon
- polymers-972570-supplementary/Supporting Info/VideoS1.mpg
- __MACOSX/polymers-972570-supplementary/Supporting Info/._VideoS1.mpg
- polymers-972570-supplementary/Supporting Info/VideoS2.mpg
- __MACOSX/polymers-972570-supplementary/Supporting Info/._VideoS2.mpg
- polymers-972570-supplementary/Supporting Info/VideoS3.mpg
- __MACOSX/polymers-972570-supplementary/Supporting Info/._VideoS3.mpg
- polymers-972570-supplementary/Supporting Info/VideoS4.mpg
- __MACOSX/polymers-972570-supplementary/Supporting Info/._VideoS4.mpg
- polymers-972570-supplementary/Supporting Info/VideoS5.mpg
- __MACOSX/polymers-972570-supplementary/Supporting Info/._VideoS5.mpg
- polymers-972570-supplementary/Supporting Info/VideoS6.mpg
- __MACOSX/polymers-972570-supplementary/Supporting Info/._VideoS6.mpg
- __MACOSX/polymers-972570-supplementary/._Supporting Info
- polymers-972570-supplementary/Supporting information for publication.docx
- __MACOSX/polymers-972570-supplementary/._Supporting information for publication.docx
- __MACOSX/._polymers-972570-supplementary
